# Supplementary material for: Machine Learning and Antibiotic Management
Source: Antibiotics (Basel). 2022 Feb 24;11(3):304. doi: 10.3390/antibiotics11030304 (PMC8944459; doi:10.3390/antibiotics11030304)
Supplement: Supplementary file 1 [file antibiotics-11-00304-s001.zip]

Archive with 1 entries (1 files):
- antibiotics-1579233-supplementary.pdf
